# Supplementary material for: Data on association of mitochondrial heteroplasmy with carotid intima-media thickness in subjects from Russian and Kazakh populations
Source: Data Brief. 2020 Jan 14;29:105136. doi: 10.1016/j.dib.2020.105136 (PMC6992928; doi:10.1016/j.dib.2020.105136)
Supplement: Multimedia component 1 [file mmc1.xlsx]

## Sheet: Лист1
Population	Sex	Age	BMI	SystBP	DiastBP	Smoking	TotChol	Triglicer	HDL	LDL	cIMT	G13513A	T3336C	C5178A	G12315A	G14459A	G14846A
0	0	60	29	130	80	0	246.4	78.3	53.9	177	0.72	23.86	3.43	2.86	42.23	2.48	63.37
0	0	55	32	120	80	0	173.25	136.5	42.4	103	0.83	31.39	1.51	2.75	26.73	2.81	18.02
0	0	56	33	140	80	0	238.7	227.5	50.1	131	0.83	16.52	1.49	1.98	29.2	2.54	14.6
0	0	63	33	112	80	0	161.7	45.5	42.4	104	0.69	19.3	1.16	1.99	36.6	2.47	16.13
0	0	60	24	130	90	0	219.45	109.2	42.4	154	0.86	33.74	2.18	2.8	37.14	2.35	14.08
0	0	56	25	110	70	0	277.2	182	38.5	200	0.79	26.73	1.93	3.16	39.98	3.33	16.4
0	0	60	28	94	60	0	204.05	91	53.9	130	0.92	6.55	1.81	3.5	57.17	2.64	16.72
0	0	56	34	130	100	0	211.75	81.9	53.9	139	0.79	24.48	-0.85	2.38	24.51	2.63	16.63
0	0	59	22	130	90	0	254.1	154.7	57.8	166	0.71	39.32	2.56	2.97	12.03	3.58	17.56
0	0	60	29	130	90	0	281.05	190.2	44.7	200	0.75	19.03	1.42	2.73	70.85	2.82	20.2
0	0	59	20	140	80	0	192.5	71.9	53.9	123	0.67	31.11	1.56	3.03	37.31	4.25	18.95
0	0	60	34	130	80	0	215.6	218.4	34.7	135	0.65	45.96	1.88	2.6	38.06	2.97	17.12
0	0	62	33	135	90	0	361.9	104.7	57.8	281	0.66	37.58	1.75	1.71	16.96	2.66	19.79
0	0	56	29	126	78	0	277.2	152.9	34.7	212	0.84	23.87	1.24	2.24	37.8	4.84	21.03
0	0	54	33	135	90	0	277.2	130.1	57.8	193	0.81	14.63	1.53	2.05	40	3.05	17.78
0	0	61	34	120	90	0	369.6	188.4	50.1	285	0.73	13.47	1.31	2.18	44.15	2.68	21.26
0	0	61	28	125	90	0	295.68	172.9	44.7	216	0.52	49.71	1.9	2.7	39.09	3.58	20.39
0	0	58	27	120	80	0	180.95	103.7	57.8	102	0.59	44.07	2.07	3.16	53.43	3.38	17.64
0	0	56	20	120	70	0	265.65	93.7	63.5	185	0.82	31.14	1.69	1.88	49.45	2.62	18.26
0	0	55	30	130	85	0	204.05	136.5	48.5	131	0.65	44.8	1.65	2.84	36.62	3.46	15.95
0	0	56	27	127	90	0	227.15	145.6	46.2	150	0.91	30.02	2.63	1.96	34.81	2.89	15.36
0	0	56	38	130	55	0	127.05	72.8	42.4	68	0.83	38.58	1.94	2.88	42.81	3.87	25.19
0	0	57	34	130	80	0	250.25	202.9	34.7	177	0.87	27.67	0.91	2.02	40.38	4.17	17.21
0	0	63	36	130	90	0	296.45	93.7	53.9	219	0.83	35.37	1	1.69	35.35	2.42	20.96
0	0	56	36	120	80	0	204.05	94.6	57.8	126	0.76	33.36	1.17	3	13.41	2.57	17.35
0	0	57	26	110	70	0	232.93	127.4	34.7	166	0.76	28.9	1.39	2.88	39.2	4.91	17.69
0	0	58	29	130	80	0	254.1	200.2	46.2	169	0.71	29.64	1.98	2.78	45.01	3.6	19.84
0	0	56	29	130	70	0	192.12	63.7	65.5	113	0.74	32.52	1.15	2.62	88.3	3.39	15.98
0	0	55	29	130	90		238.7	54.6	57.8	169	0.72	39.84	1.98	3.03	61.44	3.22	18.82
0	0	55	32	130	100	0	269.5	127.4	53.9	185	0.89	19.77	1.19	2.47	44.16	4.61	15.21
0	0	62	26	120	80	0	254.1	72.8	57.8	177	0.74	8.93	1.49	2.15	68.17	2.6	17.84
0	0	63	26	110	75	0	288.75	100.1	53.9	212	0.69	22.72	1.64	2.78	93.61	3.36	15.31
0	0	59	22	130	90	0	269.5	81.9	57.8	189	0.87	12.89	1.28	1.72	40.98	3.92	14.59
0	0	55	31	140	90	0	242.55	136.5	46.2	166	0.82	8.93	1.35	2.89	43.6	4.6	13.89
0	0	62	29	125	90	0	215.6	105.6	34.7	116	0.75	24.32	11.53	3.79	58.5	5.06	18.38
0	0	55	27	130	80	0	269.5	54.6	77	177	0.79	18.86	1.12	2.15	65.64	4.78	22.49
0	0	54	30	128	90	0	242.55	63.7	53.9	173	0.8	36.08	61.02	66.67	92.25	3.55	31.52
0	0	56	30	110	70	0	234.85	81.9	53.9	158	0.82	27.64	7.16	15.38	91.45	10.73	50.76
0	0	57	28	120	80	0	211.75	136.5	38.5	142	0.72	27.05	4.85	3.06	58.46	2.96	20.94
0	0	61	28	135	90	0	265.65	81.9	53.9	195	0.81	30.57	1.2	3.36	92.55	1.96	19.84
0	0	62	28	110	80	0	223.3	91	50.1	154	0.67	48.82	1.41	12.17	84.1	3.25	22.08
0	0	59	30	130	90	0	219.45	172.9	69.3	112	0.74	13.47	1.07	1.89	57.32	3.26	8
0	0	61	29	125	70	0	150.15	145.6	65.5	139	0.99	7.98	2.06	4.39	48.86	3.17	3.35
0	0	62	25	130	80	0	207.9	63.7	65.5	127	1.1	19.14	1.39	4.84	30.43	3.06	8.74
0	0	60	37	130	70	1	304.15	63.7	77	208	0.92	7.1	2.77	4.16	35.14	3.02	5.33
0	0	61	26	130	90	0	227.15	100.1	38.5	169	0.8	7.54	1.65	2.59	90.65	2.93	6.34
0	0	60	26	110	70	0	215.6	36.4	77	127	0.7	37.33	1.77	3.82	39.42	3.09	12.27
0	0	57	24	110	70	1	292.6	209.3	53.9	196	0.93	31.21	1.87	3.34	67.61	2.77	97.24
0	0	55	22	120	80	1	242.55	100.1	61.6	162	0.69	5.31	1.31	5.9	53.44	2.86	6.63
0	0	62	27	160	90	0	146.3	200.2	27	77	0.89	6.36	1.71	2.72	57.08	2.99	7.17
0	0	60	30	140	85	0	261.8	91	38.5	204	0.69	4.82	1.28	2.34	51.81	3.01	3.26
0	0	57	34	140	90	0	238.7	63.7	53.9	169	0.79	4.68	1.68	1.97	18.84	2.37	3.66
0	0	59	28	130	100	1	311.85	309.4	42.4	208	0.71	5.29	2.71	2.95	16.99	2.54	7.64
0	0	60	25	130	90	0	254.1	54.6	69.3	169	0.65	35.55	2.05	3.08	38.51	2.94	9.72
0	0	59	35	120	80	0	273.35	118.3	38.5	212	0.8	14.59	5.64	4.63	68.53	3.11	7.5
0	0	60	29	120	80	0	242.55	154.7	46.2	166	0.86	4.35	3.25	3.71	72.04	2.91	5.49
0	0	60	29	135	90	0	204.05	54.6	50.1	139	0.83	4.05	10.99	3.46	78.34	3.27	12.11
0	0	62	38	116	70	0	150.15	72.8	46.2	88	0.8	9.33	1.26	18.54	52.11	3.22	64.91
0	0	58	22	118	70	0	246.4	13.7	41.6	173	0.68	7.9	1	2.54	49.05	3.09	4.65
0	0	56	34	140	80	0	265.65	118.3	50.1	189	1	4.04	80.98	6.99	41.45	3.18	31.37
0	0	62	31	130	80	0	204.05	81.9	42.4	142	0.72	8.76	1.45	2.24	31.04	2.68	5.47
0	0	61	42	135	90	0	223.3	191.1	34.7	150	0.87	7.77	1.64	4.58	65.82	2.73	4.74
0	0	57	26	130	90	0	227.15	91	50.1	158	0.76	8.76	2.41	2.97	51.68	2.98	3.71
0	0	56	26	120	80	0	242.55	63.7	65.5	158	0.77	7.45	2.2	3.31	23.08	2.45	9.65
0	0	58	26	120	80	0	315.7	72.8	69.3	227	0.82	6.17	5.5	2.85	78.69	2.72	6.14
0	0	61	22	110	70	0	254.1	45.5	50.1	189	0.78	8.76	8.04	4.17	83.99	2.52	4.28
0	0	57	31	150	90	0	269.5	182	53.9	177	0.68	40.95	1.63	0.8	26.58	2.93	9.04
0	0	60	24	130	90	1	215.6	36.4	42.4	166	0.71	8.04	1.14	3.62	18.27	2.79	2.5
0	0	56	36	125	95	0	207.9	118.3	50.1	131	0.82	9.22	1.72	27.89	40.27	2.86	6.29
0	0	58	28	140	90	0	219.45	81.9	38.5	162	0.8	6.83	1.43	3.03	27.23	2.85	7.98
0	0	59	28	150	100	0	261.8	100.1	42.4	193	0.7	8.94	1.91	2.54	31.3	2.67	6.54
0	0	57	31	120	80	0	215.6	118.3	42.4	146	0.63	15.84	2.71	2.66	38.56	3.56	9.58
0	0	59	31	140	90	0	261.8	172.9	38.5	189	0.86	8.48	3.85	4.39	11.3	3.71	4.72
0	0	58	34	110	70	0	234.85	54.6	34.7	166	0.85	8.24	3.27	3.41	12.42	3.37	8.9
0	0	56	25	110	60	0	219.45	72.8	65.5	127	0.7	46.57	2.13	7.53	31.97	4.55	7.02
0	0	61	27	120	80	0	211.75	72.8	53.9	142	0.78	33.12	1.62	4.56	15.54	2.45	10.73
0	0	60	31	150	90	0	365.75	163.8	53.9	285	1	27.72	1.29	2.86	15.52	2.47	8.99
0	0	59	31	130	90	0	346.5	573.3	30.8	200	0.62	49.31	0.99	2.44	9.01	2.62	3.5
0	0	55	25	110	70	0	242.55	81.9	46.2	181	0.66	28.5	0.59	1.09	15.73	2.59	5.29
0	0	61	23	110	70	1	292.6	118.3	50.1	219	0.65	24.91	1.19	3.33	5.88	2.65	6.13
0	0	58	31	140	70	0	146.3	145.6	38.5	177	0.91	25.49	1.58	5.97	7.71	2.36	4.64
0	0	55	28	90	60	0	207.9	72.8	42.4	146	0.77	28.15	1.2	2.22	55	2.38	4.79
0	0	61	27	130	80	0	204.05	63.7	40.4	150	0.91	19.63	1.99	1.97	8.02	2.32	10.13
0	0	59	33	130	95	0	223.3	81.9	53.9	154	0.74	11.98	1.24	2.71	8.53	2.67	8.12
0	0	60	24	100	70	0	214.45	96.5	52.7	142	0.69	23.47	4.83	2.63	19.24	3.36	57.47
0	0	59	30	135	90	0	150.15	81.9	42.4	89	0.7	30.06	1.2	5.14	87.38	2.11	3.83
0	0	57	32	120	80	0	188.65	81.9	46.2	127	0.78	22.28	1.42	4.02	77.44	2.51	3.58
0	0	56	28	140	80	0	200.2	100.1	50.1	127	0.84	23.37	1.21	3.55	78.72	2.51	3.28
0	0	58	29	108	78	0	350.35	127.4	50.1	239	0.96	30.64	0.86	5.69	79.25	2.35	5.1
0	0	58	23	130	90	0	350.35	172.9	138.6	254	0.88	26.94	1.08	2.86	8.03	2.76	3.95
0	0	59	41	150	90	0	231	154.7	46.2	150	0.69	15.7	1.27	4.59	10.04	2.4	5.67
0	0	61	31	140	80	0	273.35	63.7	73.2	185	0.98	18.62	1.66	4.49	69.03	2.59	5.31
0	0	56	31	130	90	0	269.5	72.8	50.1	204	0.78	31.62	0.88	3.41	10.12	2.7	13.54
0	0	55	28	110	70	0	150.15	127.4	30.8	92	0.66	47	1.28	3.33	7.6	2.64	10.12
0	0	56	24	130	80	0	254.1	373.1	50.1	166	0.74	23.35	1.12	3.68	6.58	3.36	3.45
0	0	56	31	110	70	0	184.8	91	38.5	127	0.79	27.89	1.08	1.39	32.68	2.59	9.51
0	0	55	34	100	70	1	257.95	109.2	46.2	189	0.85	22.43	10.19	94.3	6.34	2.7	11.89
0	0	60	19	90	60	0	188.65	63.7	57.8	119	0.77	24.56	2.69	2.09	78.35	8.93	17.99
0	0	55	29	120	90	0	261.8	109.2	46.2	193	1.03	29.78	1.71	3.3	94.54	2.67	10.88
0	0	56	33	120	80	0	211.75	54.6	38.5	158	0.7	13.39	0.99	2.62	3.21	2.74	6.4
0	0	61	29	145	85	0	234.85	136.5	44.3	162	0.96	10.43	1.65	3.83	14.18	3.13	11.84
0	0	55	35	140	80	0	234.85	227.5	34.7	146	0.85	19.86	1.63	3.46	15.37	2.66	10.97
0	0	61	30	120	80	0	173.25	81.9	38.5	116	0.86	15.96	2.09	3.7	19.83	3.79	14.55
0	0	60	30	120	80	0	173.25	107.4	38.5	112	0.63	9.04	1.61	95.03	15.74	2.78	7.14
0	0	56	22	120	80	0	204.05	54.6	46.2	146	0.76	12.71	2.45	11.89	11.33	5.01	2.59
0	0	55	27	120	80	0	215.6	81.9	46.2	154	0.9	7.93	2.2	2.91	21.77	2.81	9.16
0	0	55	27	100	60	0	215.6	45.5	42.4	162	0.73	33.36	1.77	3.68	16.27	2.58	9.7
0	0	55	40	140	80	0	180.95	72.8	46.2	116	0.83	19.52	1.53	4.13	13.75	2.56	42.05
0	0	55	40	135	100	0	188.65	109.2	27	139	0.99	9.29	2.86	2.38	5.5	4.07	4.24
0	0	56	31	140	90	1	234.85	72.8	46.2	173	0.66	16.28	2.19	3.86	21.87	2.51	6.83
0	0	57	30	120	70	0	215.6	63.7	46.2	158	0.99	28.32	1.5	2.61	33.61	2.58	23.3
0	0	58	33	150	100	0	273.35	182	65.5	173	0.83	18.42	1.82	94.59	4.69	2.53	9.33
0	0	55	26	98	60	0	200.2	63.7	48.9	139	0.87	27.05	1.57	2.91	9.69	2.58	5.13
0	0	57	26	130	80	0	284.9	54.6	65.5	208	0.71	26.14	1.15	2.12	17.25	2.87	10.42
0	0	61	35	160	80	0	250.25	162	65.5	150	0.89	12.24	4.83	3.65	5.35	2.7	7.67
0	0	57	35	120	80	0	215.6	45.5	42.4	166	0.55	22.7	2.5	3.17	11.05	2.85	9
0	0	56	29	115	85	0	196.35	63.7	57.8	123	0.64	29.83	4.3	2.54	6.27	3.11	13.75
0	0	61	26	130	90	0	257.95	54.6	53.9	193	0.97	16.93	2.92	3.59	7.44	2.82	26.51
0	0	60	42	130	80	0	200.2	100.1	38.5	139	0.76	22.9	3.87	4.12	35.17	2.76	31.25
0	0	55	26	128	75	0	261.8	81.9	57.8	193	0.96	5.61	2.93	3.29	5.49	2.85	27.64
0	0	60	27	134	65	0	265.65	81.9	46.2	200	0.74	19.75	1.26	4.78	10.11	2.83	8.29
0	0	55	23	110	70	0	211.75	81.9	45	150	0.81	14.53	7.62	2.41	30.58	2.62	6.85
0	0	60	27	130	80	0	261.8	91	38.5	204	1.03	16.24	1.72	3.88	2.82	2.67	9.84
0	0	56	31	150	100	0	227.15	54.6	42.4	343	0.63	17.8	4.85	3.86	6.15	3.22	17.5
0	0	55	17	120	80	1	173.25	54.6	50.1	112	0.76	21.94	2.77	3.69	21.03	2.13	3.01
0	0	55	31	110	70	0	247.17	150.2	37.3	181	0.87	25.81	2.02	4.07	11.23	2.76	5.82
0	0	57	28	120	80	0	233.7	67.3	64.3	156	0.97	21.18	4.84	6.38	61.85	4.42	40
0	0	57	27	110	70	0	186.73	193.8	36.6	191	0.82	32.25	8.05	2.85	15.56	2.84	16.62
0	0	55	27	120	80	0	243.32	74.6	56.6	172	0.82	25.84	2.2	3.73	6.64	2.74	10.92
0	0	58	24	130	80	0	210.6	72.8	47	149	0.63	47.48	92.47	3.41	95.75	3.08	86.67
0	0	57	31	130	90	0	159.78	107.4	41.2	97	0.66	32.87	2.87	2.31	29.02	2.64	3.9
0	0	60	25	130	90	0	214.45	90.1	47	150	0.82	30.2	1.1	2.29	11.07	2.87	11.06
0	0	55	40	130	90	0	192.5	104.7	39.3	133	0.96	37.81	6.69	2.84	10.37	3.62	19.78
0	0	55	27	130	80	0	192.5	81.9	34.7	142	0.92	9.08	1.52	1.6	4.51	2.59	3.05
0	0	55	28	120	80	0	229.08	130.1	37.3	166	0.89	22.49	1.34	2.24	8.61	3.42	19.21
0	0	58	35	135	80	1	207.9	150.2	30.8	148	0.79	49.99	3.34	3.26	58.36	3.46	48.98
0	0	55	25	120	80	0	246.4	105.6	65.5	161	0.7	17.78	1.68	2.4	35.35	3.42	20.71
0	0	54	31	130	80	0	218.3	72.8	42.4	162	0.8	18.56	2.89	2.07	6.22	2.45	6.32
0	0	57	28	120	80	0	236.78	270.3	34.7	150	0.8	50.77	7.86	2.64	53.54	6.75	11.19
0	0	55	32	140	100	0	187.5	52.8	56.6	121	0.83	43.79	3.58	3.01	18.02	2.91	13.73
0	0	56	24	130	70	1	265.65	178.4	48.1	184	0.64	26.5	3.73	2.69	7.75	3.03	12.18
0	0	55	39	140	80	0	231	148.3	54.7	146	0.69	33.6	1.02	2.14	40.05	2.28	6.33
0	0	56	29	120	70	0	232.93	128.3	57.8	150	1.06	16.6	2.25	92.78	14.28	2.37	9.38
0	0	56	30	140	80	0	275.28	137.4	46.2	203	0.82	41.17	44.76	14.18	44.47	4.43	26.92
0	0	61	29	140	90	0	275.28	86.5	48.1	210	0.68	32.81	1.85	1.65	48.03	2.61	13.39
0	0	58	24	120	70	1	206.75	113.8	25.4	146	0.66	38	1.89	11.74	42.32	3.64	18.47
0	0	55	21	120	90	0	244.48	61	62.4	169	0.75	28.29	1.35	2.54	37.58	4.08	16.31
0	0	55	38	130	90	0	250.25	205.7	37.3	173	0.73	37.51	5.08	11.33	53.31	7.85	73.47
0	0	55	20	120	90	1	196.35	72.8	48.9	133	0.74	38.7	9	2.28	41.15	8.31	12.42
0	0	58	29	100	70	0	336.88	132	42.4	270	0.84	32.13	1.63	0.69	34.54	3.09	16.02
0	0	55	24	110	70	0	209.83	81.9	57.8	135	0.73	30.21	10.68	5.69	47.9	2.94	20.21
0	0	60	36	120	80	0	184.03	56.4	53.9	119	0.71	45.71	8.53	7.36	56.58	15.23	37.88
0	0	58	33	110	70	1	340.73	361.3	47	223	0.67	47.22	2.51	1.2	20.03	3.64	22.34
0	0	59	29	140	110	1	206.75	79.2	68.1	123	0.67	38.29	13.71	2.67	34.86	3.06	27.76
0	0	59	32	130	80	0	257.95	85.5	52.7	189	0.79	26.92	2.04	5.51	37.71	11.81	64.71
0	0	58	27	120	80	0	267.58	94.6	58.5	191	0.86	33.22	1.93	1.18	27.08	3.73	25
0	0	60	31	140	90	1	223.3	85.5	48.9	159	0.93	38.66	2.12	1.73	48.68	4.01	29.91
0	0	55	27	123	90	0	169.4	114.7	47	100	0.93	29.64	2.17	1.17	28.67	3.47	47.62
0	0	55	22	110	70	0	221.38	72.8	64.3	142	0.67	27.2	3.41	2.21	41.52	4.62	15.25
0	0	55	24	130	90	0	267.58	154.7	53.9	183	0.64	30.94	2.46	1.66	28.52	6.36	54.17
0	1	60	28	140	90	0	223.3	63.7	53.9	154	0.76	26.32	1.63	2.37	20.94	3.54	16.67
0	1	64	26	135	98	0	157.85	81.9	41.6	96	0.73	14.69	1.27	2.67	32.84	2.91	16.44
0	1	58	22	110	78	0	169.4	81.9	34.7	116	0.8	28.09	1.64	2.53	27.31	2.78	18.64
0	1	56	24	135	90	0	261.8	62.8	49.7	196	0.87	29.02	1.91	2.75	48.5	3.02	15.11
0	1	55	34	140	80	0	265.65	105.6	34.7	208	0.62	14.78	1.83	2.93	39.41	3.25	19.89
0	1	60	26	130	85	1	288.75	182	38.5	212	0.68	10.52	1.53	2.11	40.12	3.93	19.17
0	1	60	21	120	80	1	177.1	63.7	42.4	119	0.84	29.69	2.03	2.72	37.7	3.82	18.67
0	1	54	29	120	80	0	146.3	72.8	46.2	81	0.63	14.86	1.38	3.59	70.52	3.81	19.27
0	1	59	32	140	90	0	188.65	127.4	43.5	119	0.54	36.66	0.37	48.92	54.13	4.13	16.17
0	1	59	26	110	70	1	261.8	63.7	57.8	189	0.73	4.32	2.14	3.41	42.54	3.29	2.77
0	1	61	29	130	90	1	196.35	136.5	44.7	123	0.68	3.72	3.81	5.15	23.12	2.86	6.39
0	1	63	25	140	80	0	188.65	93.7	44.7	127	1.03	5.07	1.96	2.97	42.12	3.24	5.56
0	1	55	38	130	80	0	277.2	191.1	38.5	196	0.65	12.33	2.71	3.42	54.01	3.19	64.29
0	1	58	31	130	90	0	219.45	118.3	50.1	142	0.68	12.5	1.6	23.12	22.17	2.76	4.15
0	1	55	22	110	70	0	234.85	109.2	53.9	158	0.83	11.23	1.26	1.96	17.36	3.41	8.02
0	1	62	26	130	90	1	257.95	81.9	57.8	185	0.52	20.7	1.51	94.16	7.31	2.1	4.06
0	1	61	28	135	80	1	227.15	54.6	53.9	154	0.95	15.4	2.22	5.49	7.17	2.57	3.67
0	1	62	26	130	80	0	161.7	72.8	38.5	108	0.69	35.25	2.34	11.42	9.09	2.88	7.8
0	1	60	30	130	80	0	207.9	91	46.2	139	1.04	32.08	1.59	3.33	17.47	2.55	2.46
0	1	62	32	130	85	0	196.35	91	34.7	139	0.67	23.99	2.86	2.33	5.81	2.6	15.79
0	1	54	24	130	80	0	227.15	72.8	56.6	158	0.75	12.85	8.31	4.19	8.97	2.4	6.49
0	1	58	20	120	80	0	211.75	45.5	50.1	150	0.67	20.29	2.26	94.42	44.12	3.66	12
0	1	56	24	120	80	1	247.17	61.9	43.1	192	0.98	14.67	3.68	3.57	9.85	2.55	7.87
0	1	60	22	120	80	0	179.03	38.2	56.6	115	0.78	33.28	1.44	3.13	23.78	2.72	11.76
0	1	61	20	140	90	0	227.15	78.3	54.7	157	0.67	31.3	0.95	53.03	30.66	3.43	16.81
0	1	54	26	110	70	1	254.1	164.7	45	177	0.7	8.57	1.4	1.86	4.94	2.7	60.06
0	1	54	32	145	95	1	209.83	227.5	29.6	136	0.84	45.62	6.6	4.61	66.64	43.09	133.33
0	1	61	27	145	85	1	229.08	105.6	44.3	164	0.85	25.12	4.41	2.7	32.12	6.87	13.77
0	1	62	21	125	85	0	221.38	159.3	25.4	142	0.9	34.58	8.03	1.87	71.47	4.22	37.79
0	1	63	21	130	80	1	259.88	133.8	50.1	184	0.7	19.04	5.85	1.99	35.32	6.26	23.81
1	0	64	26	140	90	0	172	74	30.6	126	0.749	15.5	0	20.2	16.4	33.3	21.2
1	0	55	35	90	60	0	105	59	28	65	0.631	20	0	27.8	10.9	11.1	24.8
1	0	50	27	110	70	0	128	122	35.8	68	0.569	21.3	6	30.3	12.3	0	21.4
1	0	55	31	90	60	0	88	67	32.7	42	0.601	17.7	11.8	24.4	9.2	0	21.2
1	0	67	23	110	70	0	152	72	48.8	89	0.769	11.3	7	29.5	15.9	15.3	23.6
1	0	52	32	120	70	0	238	83	31.6	189	0.603	15.6	0	5.9	0	0	19.9
1	0	51	27	110	90	0	79	47	10.4	59	0.611	20	8.7	27.1	7.9	0	9.8
1	0	51	22	120	80	0	194	50	60.2	123	0.821	11.6	0	21.5	9.7	0	16.1
1	0	58	28	110	70	0	113	100	22.3	70	0.658	10.1	0	25	0	24.4	20.5
1	0	63	28	160	100	0	177	104	53.4	103	0.741	11.4	11.3	26.2	10.6	17.2	21.3
1	0	66	33	140	90	0	270	80	25.4	229	0.761	18.5	0	7.1	10.1	0	12.1
1	0	54	24	120	70	0	221	86	42	162	0.629	16.3	0	17.7	0	0	12.6
1	0	57	25	110	70	0	209	67	55	140	0.738	13.1	0	19.8	8.8	16.9	22.4
1	0	56	24	130	80	0	245	100	58.1	167	0.833	15	0	0	12.5	37.8	80
1	0	50	29	90	60	0	210	72	92.3	104	0.68	12.7	13.6	0	11.1	6.3	22.9
1	0	56	25	120	80	0	288	80	24.8	247	0.795	17.6	7.3	0	12.9	16.6	21
1	0	56	27	120	70	0	201	160	37.4	132	0.709	5.4	11.3	24.5	0	49.4	17.9
1	0	67	24	130	90	0	270	80	25.4	229	0.706	9.4	0	23.6	0	9.7	16.1
1	0	55	28	130	80	0	172	139	24.4	119	0.919	16.5	0	23.1	8	0	19.6
1	0	58	26	112	70	0	221	110	31.1	168	0.755	19.6	10.6	28.4	0	14.4	22.5
1	0	69	25	120	80	0	238	83	31.6	189	0.832	14.1	0	26	9.1	0	22
1	0	54	32	120	80	0	291	66	86.6	191	0.64	14.6	0	28	0	0	20.8
1	0	51	32	120	80	0	175	53	49.8	115	0.866	1	0	24.2	51.5	10.4	16.4
1	0	50	26	120	70	0	221	86	42	162	0.876	15.5	7.4	28.4	10.5	0	20.4
1	0	52	32	90	60	0	209	67	55	140	0.712	7.5	0	21.9	8.9	38.2	18
1	0	51	25	120	90	0	245	100	58.1	167	0.724	3		4		15.2	18.1
1	0	58	25	160	90	0	210	72	92.3	104	0.95	4		22		11.4	18.2
1	0	52	27	130	90	1	178	77	45.1	118	0.712	14.1		55.5		4.7	20.2
1	0	57	25	120	80	0	190	135	58.1	105	0.712	5.6		18		0	20
1	0	59	27	120	70	0	242	206	32.9	168	0.738	13				0
1	0	50	31	110	70	0	205	129	40.5	139	0.715	8				0
1	0	65	26	120	80	0	288	80	24.8	247	0.65	16.4				23.8
1	0	66	27	130	80	0	239	88	63.3	159	0.844	21.1		29.5		31.2	12
1	0	65	24	140	90	0	280	68	79.4	187	1.048	1.8		7		0	12.2
1	0	53	23	120	80	0	212	86	44.8	150	0.591	19.8		23.5		9.8	16.4
1	0	68	26	120	80	0	221	110	31.1	168	0.888	6.9		31.1		7.3	11.2
1	0	54	26	120	80	0	189	310	39.5	87	0.722	10		20.3		1.2	34.4
1	0	62	29	130	80	1	259	46	46.3	204	0.813	8		23.3		11.7	49
1	0	51	27	110	70	0	215	52	64.1	141	0.739	21.2		18.6		0	41
1	1	51	29	120	80	0	199	86	32.3	150	0.715	7.2	0	23.1	11.3	21.6	7.7
1	1	50	28	160	90	1	239	89	49.3	172	0.675	20.8	10.1	30.7	40	3.3	19.5
1	1	64	25	130	80	0	255	72	42.7	198	1.035	2.1	13.5	19.1	14.6	16.7	4.9
1	1	65	26	120	80	0	317	104	30.7	265	0.814	2	0	28.1	11.1	14	18.8
1	1	61	25	120	80	1	214	84	38.4	159	0.713	21.3	9.9	22.8	10	0	14
1	1	65	25	120	80	0	236	149	65.2	141	0.883	6.1	8.1	26	0	33.1	21.9
1	1	57	26	110	80	1	199	86	32.3	150	0.903	2.8	0	27.5	18.4	0	20.5
1	1	50	27	150	90	1	239	89	49.3	172	0.651	4	0	23.9	8.6	5	13.6
1	1	70	27	140	90	1	223	144	46.7	147	0.884	11.2	0	30.3	10.7	0	19.3
1	1	55	29	140	80	1	259	46	46.3	204	0.838	10.8	0	26.3	16.5	0	21.6
1	1	50	29	120	80	0	280	68	79.4	187	0.687	10		18.3		7.6	8
1	1	51	23	136	88	1	221	86	42	162	0.833	10.4				0	43.2
1	1	51	24	120	80	1	209	67	55	140	0.635	15.5				0	13.7
1	1	56	24	120	80	1	245	100	58.1	167	0.837	11.2				34.4	7
1	1	51	25	125	80	1	210	72	92.3	104	0.85	7.8		21.6		0	31
1	1	52	26	110	90	0	179	88	37.8	123	0.718	4.6		27.5		0	15.8
1	1	59	25	120	80	1	261	109	46	193	0.683	11.3		25		28.7	18.1
1	1	65	35	140	90	0	189	57	57.5	120	0.912	18		27		0	37.7
1	1	53	25	120	80	1	280	78	51.5	213	0.69	14		26.2		6	12
1	1	58	26	120	80	1	217	81	67.4	133	0.844	13		20.4		2.8	16
1	1	61	26	130	80	0	285	74	68.2	202	0.805	12.1		20.6		0	12.8
1	1	57	31	130	90	0	292	97	29.2	244	0.891	16.9		27		0	19.9
